# Supplementary material for: Microbiome and Functional Analysis of a Traditional Food Process: Isolation of a Novel Species (Vibrio hibernica) With Industrial Potential
Source: Front Microbiol. 2020 Apr 9;11:647. doi: 10.3389/fmicb.2020.00647 (PMC7179675; doi:10.3389/fmicb.2020.00647)
Supplement: TABLE S1 — Accession numbers for the strains used for the reconstruction of the 16S rRNA phylogenetic tree. [file Table_1.XLSX]

## Sheet: Sheet1
Species	Strain	16S (1210 nt)
Salinivibrio costicola	NCIMB 701-T	X95527
Enterovibrio coralii	LMG 22228T	AJ842343
Photobacterium lutimaris	DF-42	DQ534014
Vibrio aerogenes	FG1; CCRC 17041; ATCC 700797	AF124055
Vibrio rhizosphaerae	MSSRF3	NR_043984
Vbrio ruber	VR1; JCM 11486; CCRC 17186	AF462458
Vibrio gazogenes	ATCC 29988T	X74705
Vibrio porteresiae	MSSRF30	NR_044248
Vibrio tritonius	AM2	NR_134830
Vibrio hibernica	this study	this study
Vibrio litoralis	MANO22D	NR_043545
Vibrio rumoiensis	S-4	AB218691
Aliivibrio fischeri	398	NR_029255
Aliivibrio logei	NCIMB 2252	AJ437616
Vibrio gallicus	HQB-27	KR270248
Vibrio neonatus	HDD3-1	AY426979
Vibrio inusitatus	RW14	DQ922920
Vibrio superstes	G3-29	NR_025675
Vibrio cyclitrophicus	2P44	U57919
Vibrio gigantis	CAIM 25	EF094888
Vibrio crassostrea	CAIM 1405	EF094887
Vibrio scophthalmi	A089	NR_025992
Vibrio ponticus	CECT 5869T	AJ630103
Vibrio azureus	AN11	JQ409372
Vibrio parahaemolyticus	ATCC 17802	NR_041838
Vibrio mediterranei	50	NR_029257
Vibrio variabilis	R-40492	NR_117550
Vibrio maritimus	R-40493	NR_117551
Vibrio mimicus	1721-77	NR_029259
Vibrio cincinnatiensis	ATCC 35912	NR_026122
Vibrio gallaecicus	HQB-27	KR270248
Vibrio splendidus	LMG 4042	NR_042156
Vibrio kanaloae	LMG 20539	NR_042468
Vibrio pomeroyi	CAIM 578	NR_025547
Vibrio chagasii	XOM13	LN832958
Vibrio hispanicus	LMG 13240	NR_042806
Vibrio diazotrophicus	NS	NR_026123
Vibrio anguillarum	KCTC 2711	LC365684
Vibrio ordalii	ATCC 33509	NR_044851
Vibrio aestuarianus	OY 0-002	NR_029254
Vibrio ichthyoenteri	ATCC 700023	NR_042122
Vibrio alginolyticus	ATCC 17749	NR_044825
Vibrio campbellii	40	NR_029222
Vibrio neptunius	CR-II-11	KM014019
Vibrio coralliilyticus	YB1	NR_028014
Vibrio pectenicida	Ifremer A365	NR_029344
Vibrio orientalis	717	NR_026127
Vibrio brasiliensis	LMG 20546	NR_025477
Vibrio harveyi	2018B22	MK318662
Vibrio proteolyticus	ATCC 15338	NR_026128
Vibrio fortis	CAIM 629	NR_025575
Vibrio pelagius	CECT 4202	NR_042043
Vibrio fluvialis	JCM 3748	LC420091
Vibrio tubiashii	CR-IV-32	KM014040
Vibrio hepatarius	LMG 20362	NR_025491
Vibrio mytili	CECT 632	NR_044911
