# Supplementary material for: Microbiome and Functional Analysis of a Traditional Food Process: Isolation of a Novel Species (Vibrio hibernica) With Industrial Potential
Source: Front Microbiol. 2020 Apr 9;11:647. doi: 10.3389/fmicb.2020.00647 (PMC7179675; doi:10.3389/fmicb.2020.00647)
Supplement: TABLE S2 — Accession numbers for the strains used for the reconstruction of the HK phylogenetic tree. [file Table_2.XLSX]

## Sheet: Sheet1
Species	Strain	ftsZ	gapA	gyrB	mreB	pyrH	recA	rpoA	topA
Salinivibrio costicola	LMG 11651T = ATCC 33508T, CAIM 735	EF027351.1	DQ907316.1	AB298255.1	DQ907399.1	KF666724.1	AJ842367.1	AJ842552.1	DQ907468.1
Enterovibrio coralii	LMG 22228T, CAIM 912	DQ907329.1	DQ907268.1	AB298198.1	DQ907396.1	JF739392.1	AJ842347.1	AJ842530.1	EF114217.1
Photobacterium lutimaris	CAIM 1851T	KF666644.1	KF666663.1	KF666688.1	KF666709.1	KF666723.1	KF666730.1	KF666737.1	KF666753.1
Vibrio aerogenes	LMG19650T	DQ907330.1	KF697261.1	KF697270.1	KF697278.1	KF697286.1	KF697295.1	KF697304.1	EF114212.1
Vibrio rhizosphaerae	MSSRF 3T	KF697258.1	KF697267.1	KF697275.1	KF697283.1	KF697291.1	KF697300.1	KF697309.1	KF697318.1
Vbrio ruber	LMG23124T	KF697259.1	KF697268.1	KF697276.1	KF697284.1	KF697292.1	KF697301.1	KF697310.1	KF697319.1
Vibrio gazogenes	ATCC 29988T	KF697255.1	KF697264.1	KF697272.1	KF697280.1	KF697288.1	KF697297.1	KF697306.1	KF697315.1
Vibrio porteresiae	MSSRF 30	KF697257.1	KF697266.1	KF697274.1	KF697282.1	KF697290.1	KF697299.1	KF697308.1	KF697317.1
Vibrio tritonius	AM2	GU951702.1	GU969215.1	GU969219.1	GU969223.1	KF697293.1	KF697302.1	KF697311.1	GU969227.1
Vibrio hibernica	this study	this study	this study	this study	this study	this study	this study	this study	this study
Vibrio litoralis	CAIM 315 = DSM 17657	KU169264.1	KF666680.1	KF666699.1	NZ_KE384567.1	FJ968719.1	FJ968713.1	FJ968716.1	KF666766.1
Vibrio rumoiensis	ST16 = LMG 20038	DQ907374.1	DQ907307.1	AB298245.1	DQ907446.1	MF543462.1	AJ842504.1	AJ842690.1	DQ907516.1
Aliivibrio fischeri	LMG4144, ES114	DQ907344.1	AY546637.1	AB298214.1	DQ907415.1	NC_006840.2:c2190862-2190131	NC_006840.2:577375-578421	NC_006840.2:265469-266458	DQ907482.1
Aliivibrio logei	LMG 14011, NCIMB 2252, LMG 19806T	DQ907355.1	DQ907289.1	AB298227.1	DQ907427.1	KF697321.1	AJ842456	AJ842643.1	DQ907494.1
Vibrio gallicus	LMG21330T = HT2-1T	KF697254.1	KF697263.1	KF697271.1	KF697279.1	KF697287.1	KF697296.1	KF697305.1	KF697314.1
Vibrio neonatus	LMG19973T = HDD3-1T	KF697256.1	KF697265.1	KF697273.1	KF697281.1	KF697289.1	KF697298.1	KF697307.1	KF697316.1
Vibrio inusitatus	RW14T, CAIM 1811, LMG 23434	KF666653.1	DQ922912.1	KF666698.1	KF666719.1	EU871957.1	EU541600.1	EU541579.1	KF666765.1
Vibrio superstes	LMG21323T = G329T	KF697260.1	KF697269.1	KF697277.1	KF697285.1	KF697294.1	KF697303.1	KF697312.1	KF697320.1
Vibrio cyclitrophicus	LMG 21359T	DQ481625.1	DQ481613.1	AB298211.1	DQ481639.1	EU871958.1	AJ842405.1	AJ842592.1	DQ481651.1
Vibrio gigantis	LMG 22741T = DSM 18531	DQ481629.1	DQ481617.1	AB298219.1	DQ979358.1	EU871951.1	EU541593.1	EU541573.1	DQ481655.1
Vibrio crassostrea	LMG 22240T	DQ481624.1	DQ481612.1	AB298209.1	DQ481638.1	EU871948.1	EU541594.1	EU541574.1	DQ481650.1
Vibrio scophthalmi	LMG19158	DQ907376.1	DQ907309.1	AB298247.1	DQ907448.1	HM771376.1	HM771381.1	HM771386.1	HM771335.1
Vibrio ponticus	DSM16217T, CAIM 1731	DQ907371.1	DQ907304.1	AB298243.1	DQ907443.1	JF316676.1	JF316685.1	JQ308806.1	DQ907513.1
Vibrio azureus	LC2-005 = NBRC 104587T	AB428903.1	AB428907.1	AB428899.1	AB428905.1	AB428901.1	FR669656.2	AB465316.1	HE655452.1
Vibrio parahaemolyticus	LMG2850 = ATCC 17802, J-C2-34, RIMD 2210633	DQ907367.1	DQ449618.1	AB298239.1	DQ907440.1	NC_004603.1:c2429061-2428330	NC_004603.1:c2694352-2693309	EU652314.1	DQ907509.1
Vibrio mediterranei	LMG 19703=AK1, CECT 7873, R-14990	DQ907377.1	DQ907310.1	HF542029.1	DQ907449.1	HF545975.1	AJ842464.1	AJ842649.1	DQ907496.1
Vibrio variabilis	CAIM 1454, R-40492	GU929926.1	KF666686.1	GU929928.1	GU929930.1	GU929932.1	GU929934.1	GU929936.1	GU929938.1
Vibrio maritimus	CAIM 1455, R-40493	GU929927.1	KF666681.1	KF666700.1	GU929931.1	GU929933.1	GU929935.1	GU929937.1	GU929939.1
